# Supplementary material for: Limosilactobacillus fermentum KAU0021 Abrogates Mono- and Polymicrobial Biofilms Formed by Candida albicans and Staphylococcus aureus
Source: Pharmaceutics. 2023 Mar 27;15(4):1079. doi: 10.3390/pharmaceutics15041079 (PMC10145238; doi:10.3390/pharmaceutics15041079)
Supplement: Supplementary file 1 [file pharmaceutics-15-01079-s001.zip]

Archive with 1 entries (1 files):
- pharmaceutics-2108891-SI.pdf
